# Supplementary material for: Natural Ventilation and Air Purification for Effective Removal of Airborne Virus in Classrooms with Heater Operation
Source: Toxics. 2022 Sep 30;10(10):573. doi: 10.3390/toxics10100573 (PMC9607292; doi:10.3390/toxics10100573)
Supplement: Supplementary file 1 [file toxics-10-00573-s001.zip]

Archive with 1 entries (1 files):
- toxics-1916745-supplementary.pdf
